# Supplementary material for: How Lipids Contribute to Autophagosome Biogenesis, a Critical Process in Plant Responses to Stresses
Source: Cells. 2021 May 21;10(6):1272. doi: 10.3390/cells10061272 (PMC8224036; doi:10.3390/cells10061272)
Supplement: Supplementary file 1 [file cells-10-01272-s001.zip]

Archive with 1 entries (1 files):
- cells-1186021-supplementary.xlsx
