# Supplementary material for: How Lipids Contribute to Autophagosome Biogenesis, a Critical Process in Plant Responses to Stresses
Source: Cells. 2021 May 21;10(6):1272. doi: 10.3390/cells10061272 (PMC8224036; doi:10.3390/cells10061272)
Supplement: Supplementary file 1 [file cells-10-01272-s001.zip › cells-1186021-supplementary.xlsx]

## Sheet: Feuil1
				Lines	Treatments	Results	Refs
			Abiotic Stresses
			Nutrient Starvation	atg4a4b-1	N-, 21 days	Shorter roots	[37]
				atg5-1, atg7-1	N-, 28 days	Decrease in % recovery	[49]
				AtATG6-AS	NC-, 6-18 days	Decrease in chlorophyll content	[50]		Table S1. List of studies in autophagy mutants highlighting the importance of autophagy in plant responses to stresses . List of abbreviations in alphabetical order: A. brassicicola, Alternaria brassicicola; A. thaliana, Arabidopsis thaliana; B. cinerea, Botrytis cinerea; C-, carbon starvation; cfu, colony-forming unit; D. dadantii, Dickeya dadantii; dpi, days post infection; G. cichoracearum, Go…
				atg7-1	NC-, 32 days	Accelerated chlorosis Anthocyanin accumulation	[48]
				atg5-1, atg7-2, atg11-1, atg11-2	N-, 2 weeks C-, 2 weeks	Accelerated chlorosis for atg5-1 and atg11-1 (N-). Hypersensitivity to C- for atg7-2 and atg11-1.	[51]
				atg9-1	N-, 14 days C-, 8 days	Chlorosis phenotype (N-, C-) Decrease siliques/seeds yield (N-)	[47]
				atg9-4	C-, 14 days	Decrease in % survival	[52]
				atg5-1, atg7-1, atg10-1	N-, 2 weeks	Decrease in % recovery	[53]
				atg7-2, atg5-1, atg10-1, atg4a-2/atg4b-2 atg12a-1/atg12b-1	C-, 2 weeks	Decrease in % survival	[54]
				atg5-1, atg7-2, atg13a-1/atg13b-2, atg13a-2/atg13b-2	N-, 2 weeks C-, 2 weeks	Chlorosis phenotype Decrease in % survival	[29]
				AtATG18a RNAi	N- or C-, 20 days	Decrease in chlorophyll content	[55]
				KIN10 OE and RNAi	N-, 5 days C-, 7 days	Tolerance to nutrient starvation for OE but not for RNAi	[112]
				MdATG3a & MdATG3b	HE in A. thaliana N-, 25 days C-, 10 days	Tolerance to nitrogen and carbon depletion: higher FW and root length (N-) and true leaves (C-) than WT	[61]
				atg2, atg5	Zn-, 14 days	Decrease in chlorophyll contents and main roots length	[56]
			Drought	AtATG18a RNAi	Not watered, 5 weeks	Dessication phenotype	[56]
				atg5, atg7, nbr1	Not watered, 10 days	Dessication phenotype	[58]
				MdATG18a	HE in S. lycopersicum Not watered, 21 days	Drought tolerance	[62]
				MaATG8f	HE in A. thaliana Not watered, 21 days	Drought tolerance	62]
				cost1-1, COST1 RNAi, cost1/atg5-1, cost1-atg7-2, COST1 OE	Not watered, 2 weeks	Drought tolerance for cost1-1 and RNAi. cost1/atg5-1 and cost1-atg7-2 double mutants are sensitive to drought like COST1 OE.	[63]
				KIN10 OE and RNAi	Not watered, 14 days	Better survival rate for KIN10 OE	[112]
			Osmotic Stress	AtATG18a RNAi	0.16M NaCl 0.35M Mannitol 10 days	Decrease in chlorophyll content Increase in anthocyanin content Increase in AP formation	[57]
				atg5-1, atg7-2, nbr1-1	0.16M NaCl	Decrease in survival rate	[58]
				atg2, atg5, atg7, atg9, ATG8-OX	150 mM NaCl	Germination delay, decrease in osmolytes and accumulation of oxidized proteins for atg mutants. Early germination and accumulation of proline, soluble and reduced sugars in ATG8-OX	[59]
				ATI1 KD	75 mM NaCl, 3 weeks	Earlier senescence	[60]
				MdATG3a & MdATG3b	HE in A. thaliana 200 mM mannitol 100 mM NaCl	Tolerance to salt and mannitol stresses: higher fresh weight and root length	[61]
			Temperature	atg5-1, atg7-2, nbr1-1	45 °C, 3 hours	More sensitive to heat stress	[58]
				atg5-1, atg7-2	37 °C, 16-17 hours	Decrease in survival rate	[64]
				atg2-1	30 °C, 14 days	Decrease in chlorophyll content and fresh weight	[65]
				atg2-1, atg5-1, atg7-2, atg10-1	30 °C	Decrease siliques length, weakening of pollen development and anther dehiscence. Male sterility.	[66]
				A. thaliana WT	10 °C + HL (2000 µmol m-2 s-1)	Decrease of Fv/Fm Chlorophagy	[71]
				ATG5, ATG7, NBR1a, NBR1b, WRKY33a, WRKY33b (Tomato)	45 °C, 6-8 hours	More sensitive to heat stress	[99]
			Light (intensity, quality, photoperiod)	atg2, atg5, atg7	UV-B (1.5-6 W m-2) 1-3 hours	More sensitive to UV-B Decrease of Fv/Fm Decrease in survival rate	[71]
				atg2, atg5, atg7, atg10, atg12ab, atg18a, phr	UV-B (1.5 W m-2), 1-2 hours	More sensitive to UV-B Smaller plants	[72]
				atg2-1	HL (350 µmol m-2 s-1) 6 days	Decrease in chlorophyll content, Fv/Fm and fresh weight. Anthocyanin accumulation	[65]
				atg2-1	SD, 10 weeks	accelerated senescence	[192]
				atg2-2	SD, 8 weeks	accelerated senescence	[74]
				atg7-1	SD, 5 months	accelerated senescence	[48]
				atg5-1	SD, 10 weeks	smaller plants, late flowering, early senescence	[49, 192]
				atg5-1, atg7-1, atg10-1	SD, 6 weeks	accelerated senescence	[53]
				atg7-2, atg11-1, atg11-2	SD, 10 weeks	accelerated senescence for atg7-2 and atg11-1	[51]
				atg7-2, atg10-1, atg4a-2/atg4b-2 atg12a-1/atg12b-1	SD, 6 weeks	Decrease in % survival	[54]
				atg5-1, atg7-2, atg13a-1/atg13b-2, atg13a-2/atg13b-2	SD, 10 weeks	Accelerated senescence	[29]
			Submergence	atg2-1, atg5-1, atg7-3, atg10-1	Submerged for 6 days	More sensitive to submergence than WT	[90]
				KIN10 OE and RNAi	Submerged for 6 days	Better survival rate for KIN10 OE	[112]
			Oxidative Stress	AtATG18a RNAi	10 µM MV, 15 days	More sensitive to MV Accumulation of oxidized proteins	[87]
				atg5-1, atg7-2, nbr1-1	20 µM MV	More sensitive to MV	[58]
				ATG5, ATG7 OE	0.1 µM MV	More resistant to oxidative stress	[3]
			Biotic Stresses
			Necrotrophic pathogens	atg2-2	G. cichoracearum UCS1, 7 dpi 5.105 cfu mL-1 B. cinerea, 3 dpi	More resistant to G. cichoracearum than WT, but not case with B. cinerea infection	[74]
				atg2, atg5	108 cfu mL-1 D. dadantii 3937, 24-72 hpi	atg2 is sensitive to infection but not atg5	[75]
				atg5-1, atg7-2, atg7-3, atg18a-1, ATG18a-RNAi, wrky33	2.5.105 spores mL-1 B. cinerea, 4 dpi 5.105 spores mL-1 A. brassicicola, 4 dpi	atg mutants and wrky33 mutant are hypersensitive to B. cinerea and A. brassicicola infections	[78]
				atg5, atg10, atg18a-1, atg18a-2	106 spores mL-1 A. brassicicola MUCL 20297, 11 dpi 4.106 spores mL-1 P. cucumerina, 13 dpi Fuconisin B1 toxin	atg mutants are hypersensitive to A. brassicicola and P. cucumerina (atg5, atg10) infections atg5 is sensitive to Fuconisin B1 toxin	[73]
				atg7, atg8a, atg8e, atg12	S. sclerotiorum WT, Δsod1, A2, 48-60 hpi	Lesion diameter is bigger for atg7 and atg8a mutant after infection with A2 strain. No difference between control and atg mutants after infection with WT and Δsod1 strain.	[76]
				wkry33-1, wkry33-2, WKRY33 OE	2.5.105 spores mL-1 B. cinerea, 3-7 dpi 2.5.105 spores mL-1 A. brassicicola, 3-7 dpi	Mutants are hypersensitive to both infections but not for WRKY33 OE	[77]
				ATG5 OE, ATG7 OE	5.105 spores mL-1 A. brassicicola	More resistant to infection	[3]
				atg5-1, atg7-2, nbr1-1	2.5.105 spores mL-1 B. cinerea, 5 dpi	atg5 and atg7 mutants are more sensitive to infection, but not nbr1 mutant	[58]
			Biotrophic pathogens	atg2-2	5.105 cfu mL-1 Pst DC3000, 3 dpi	Sensitive to infection like WT	[74]
				atg5-1	2.107 cfu mL-1 Pst-avrRpm1, 9 dpi	Chlorotic cell death phenotype	[192]
				atg5, atg10, atg18a-1, atg18a-2	3.9.105 spores mL-1 H. arabidopsidis (Ha Noco2) 107 c.f.u mL-1 PtoDC3000	No difference between control and atg mutants after infection with Ha Noco2 and PtoDC3000.	[73]
				wkry33-1, wkry33-2, WKRY33 OE	P. syringae, 2-4 dpi	wkry mutants are not sensitive to P. syringae but OE is sensitive to infection	[77]
				AtATG6-AS	Pst DC3000, 5-15 dpi	More sensitive to infection with DC3000 + AvrRpm1 in comparison to WT	[50]
				GAPDH KO lines	109 cfu mL-1 Pst DC3000, 4 dpi	Resistance to infection compare to WT	[118]
				GAPC1, GAPC2, GAPC3	103 cfu mL-1 P. syringae pv tabaci, 2 dpi 103 cfu mL-1 P. syringae pv tomato DC3000, 3 dpi	Enhance plant resistance against both infections	[117]
